# Supplementary material for: Ferroptosis in chemotherapy resistance and resensitization in breast cancer: a systematic review of preclinical evidence and translational implications
Source: Front Oncol. 2026 Jul 1;16:1854602. doi: 10.3389/fonc.2026.1854602 (PMC13368658; doi:10.3389/fonc.2026.1854602)
Supplement: Supplementary Table 1 — Characteristics of included studies. [file Table1.xlsx]

## Sheet: S1 master_data_complete
First_Author	Year	Country	Breast_Cancer_Subtype	Chemotherapy_Drug	Drug_Class	Mechanistic_Category	Lipid_Peroxidation_Measured	Iron_Assessment	GPX4_Modulation	SLC7A11_Modulation	Resistant_Model_Established	Control_Group_Reported	Rescue_Experiment	Replication_Reported	In_vivo_Validation	Statistical_Method_Reported	IC50_Reported	Apoptosis_Assay	Tumor_Growth_Inhibition	Robustness_Score	Robustness_Level
Yu, X. et al.	2024	China	HER2-negative	Adriamycin	Anthracycline	Iron metabolism regulation	Yes	Yes	No	No	Yes	Yes	Yes	Yes	Yes	Yes	Yes	Yes	Yes	5	High
Sang, M. et al.	2019	China	Mixed	Paclitaxel	Taxane	GPX4 axis	Yes	Yes	Yes	Yes	Yes	Yes	Yes	Yes	Yes	Yes	Yes	Yes	Yes	5	High
Zhang, X. et al.	2025	China	Mixed	Paclitaxel	Taxane	Non-canonical / Other	Yes	Yes	No	No	Yes	Yes	No	Yes	Yes	Yes	Yes	Yes	Yes	4	High
Chen, Y. et al.	2023	China	TNBC	Camptothecin	Other	GPX4 axis	Yes	Yes	Yes	No	Yes	Yes	No	Yes	Yes	Yes	Yes	Yes	Yes	4	High
Liu, X. et al.	2026	China	TNBC	Doxorubicin	Anthracycline	Iron metabolism regulation	Yes	Yes	Yes	No	Yes	Yes	Yes	Yes	Yes	Yes	Yes	Yes	Yes	5	High
Yang, X. et al.	2025	China	Mixed	Paclitaxel	Taxane	GPX4 axis	Yes	No	Yes	No	Yes	Yes	Yes	Yes	Yes	Yes	Yes	No	Yes	4	High
Chen, S. et al.	2026	China	Mixed	Doxorubicin	Anthracycline	Lipid peroxidation regulation	Yes	No	No	No	Yes	Yes	Yes	Yes	Yes	Yes	Yes	Yes	Yes	5	High
Peng, L. et al.	2025	China	TNBC	Cisplatin	Platinum	Iron metabolism regulation	Yes	Yes	No	No	Yes	Yes	Yes	Yes	No	Yes	Yes	No	No	4	High
Zhang, K. et al.	2025	China	TNBC	Doxorubicin	Anthracycline	GPX4 axis	Yes	Yes	Yes	Yes	Yes	Yes	Yes	Yes	Yes	Yes	No	Yes	Yes	5	High
Yu, X. et al.	2024	China	Mixed	Adriamycin	Anthracycline	Iron metabolism regulation	Yes	Yes	No	No	Yes	Yes	No	Yes	No	Yes	Yes	No	No	3	Moderate
He, Y. et al.	2025	China	TNBC	Cisplatin	Platinum	GPX4 axis	Yes	Yes	Yes	No	Yes	Yes	Yes	Yes	Yes	Yes	Yes	Yes	Yes	5	High
Chatterjee, A. et al.	2024	China	TNBC	Cisplatin	Platinum	GPX4 axis	Yes	No	Yes	No	Yes	Yes	Yes	Yes	Yes	Yes	No	Yes	Yes	5	High
Choi, H. et al.	2025	USA	TNBC	Doxorubicin / Cisplatin	Anthracycline / Platinum	SLC7A11/xCT pathway	Yes	Yes	No	Yes	Yes	Yes	Yes	Yes	Yes	Yes	Yes	Yes	Yes	5	High
Shen, M. et al.	2024	China	Mixed	Doxorubicin	Anthracycline	GPX4 axis	Yes	Yes	Yes	Yes	Yes	Yes	Yes	Yes	Yes	Yes	Yes	Yes	Yes	5	High
Loftus, L.V. et al.	2025	USA	Mixed	Cisplatin / Docetaxel	Platinum / Taxane	Iron metabolism regulation	Yes	Yes	Yes	No	Yes	Yes	Yes	Yes	No	Yes	Yes	No	No	4	High
Perera, L. et al.	2025	China	Mixed	Adriamycin	Anthracycline	GPX4 axis	Yes	Yes	Yes	No	Yes	Yes	Yes	Yes	Yes	Yes	Yes	Yes	Yes	5	High
Zeng, W. et al.	2025	China	Mixed	Doxorubicin	Anthracycline	Tumor microenvironment related	Yes	Yes	Yes	No	Yes	Yes	Yes	Yes	Yes	Yes	No	Yes	Yes	5	High
Zheng, Y. et al.	2025	China	TNBC	Paclitaxel	Taxane	GPX4 axis	Yes	Yes	Yes	No	Yes	Yes	Yes	Yes	Yes	Yes	Yes	Yes	Yes	5	High
Zhu, Z. et al.	2023	China	Mixed	Doxorubicin	Anthracycline	Iron metabolism regulation	Yes	Yes	No	No	Yes	Yes	Yes	Yes	Yes	Yes	Yes	Yes	Yes	5	High
Gong, S. et al.	2026	China	Mixed	Doxorubicin	Anthracycline	GPX4 axis	Yes	Yes	Yes	No	Yes	Yes	Yes	Yes	Yes	Yes	Yes	Yes	Yes	5	High
Li, H. et al.	2022	China	TNBC	Cisplatin	Platinum	GPX4 axis	Yes	Yes	Yes	No	Yes	Yes	Yes	Yes	Yes	Yes	Yes	No	Yes	5	High
Liang, Y. et al.	2023	China	Mixed	Doxorubicin	Anthracycline	GPX4 axis	Yes	Yes	Yes	No	Yes	Yes	Yes	Yes	Yes	Yes	Yes	Yes	Yes	5	High
Chaudhary, N. et al.	2025	China	TNBC	Paclitaxel	Taxane	GPX4 axis	Yes	Yes	Yes	No	Yes	Yes	Yes	Yes	Yes	Yes	No	Yes	Yes	5	High
Duan, W. et al.	2024	China	Mixed	Paclitaxel	Taxane	GPX4 axis	Yes	No	Yes	Yes	Yes	Yes	No	Yes	Yes	Yes	Yes	Yes	Yes	3	Moderate
Hao, T. et al.	2025	China	Mixed	Doxorubicin	Anthracycline	GPX4 axis	Yes	Yes	Yes	No	Yes	Yes	Yes	Yes	Yes	Yes	Yes	Yes	Yes	5	High
Huang, L. et al.	2025	China	TNBC	Doxorubicin	Anthracycline	GPX4 axis	Yes	Yes	Yes	No	Yes	Yes	Yes	Yes	Yes	Yes	Yes	Yes	Yes	5	High
Zhang, C. et al.	2025	China	Luminal	Doxorubicin	Anthracycline	GPX4 axis	Yes	Yes	Yes	Yes	Yes	Yes	Yes	Yes	Yes	Yes	Yes	Yes	Yes	5	High
Cao, G. et al.	2026	USA	TNBC	Cisplatin	Platinum	GPX4 axis	Yes	Yes	Yes	Yes	Yes	Yes	Yes	Yes	Yes	Yes	Yes	Yes	Yes	5	High
Duan, W. et al.	2025	China	Mixed	Paclitaxel	Taxane	GPX4 axis	Yes	No	Yes	Yes	Yes	Yes	No	Yes	Yes	Yes	Yes	Yes	Yes	4	High
Lin, C. et al.	2025	China	TNBC	Paclitaxel	Taxane	GPX4 axis	Yes	Yes	Yes	No	Yes	Yes	Yes	Yes	Yes	Yes	Yes	Yes	Yes	5	High
Yang, Y. et al.	2022	China	Mixed	Paclitaxel	Taxane	Iron metabolism regulation	Yes	Yes	No	No	Yes	Yes	Yes	Yes	Yes	Yes	Yes	Yes	Yes	5	High
Maimon, A. et al.	2025	Israel	TNBC	Doxorubicin	Anthracycline	GPX4 axis	Yes	Yes	Yes	No	Yes	Yes	Yes	Yes	Yes	Yes	Yes	Yes	Yes	5	High
Yuan, J. et al.	2025	China	TNBC	Paclitaxel	Taxane	GPX4 axis	Yes	Yes	Yes	No	Yes	Yes	Yes	Yes	Yes	Yes	Yes	No	Yes	5	High
Li, M. et al.	2025	China	Mixed	Doxorubicin	Anthracycline	GPX4 axis	No	No	Yes	No	Yes	Yes	Yes	Yes	Yes	Yes	Yes	Yes	Yes	3	Moderate
Song, X. et al.	2024	China	TNBC	Cisplatin	Platinum	SLC7A11/xCT pathway	Yes	Yes	No	Yes	Yes	Yes	Yes	Yes	No	Yes	Yes	Yes	No	4	High
Wang, J. et al.	2025	China	TNBC	Paclitaxel	Taxane	GPX4 axis	Yes	Yes	Yes	No	Yes	Yes	Yes	Yes	Yes	Yes	Yes	No	Yes	5	High
Kuo, H. et al.	2025	Taiwan	TNBC	Paclitaxel	Taxane	GPX4 axis	Yes	Yes	Yes	Yes	Yes	Yes	Yes	Yes	No	Yes	Yes	Yes	No	4	High
Ye, L. et al.	2025	China	TNBC	Doxorubicin	Anthracycline	GPX4 axis	Yes	Yes	Yes	No	Yes	Yes	Yes	Yes	Yes	Yes	Yes	Yes	Yes	5	High
Zhu, H. et al.	2024	China	TNBC	Doxorubicin	Anthracycline	SLC7A11/xCT pathway	Yes	Yes	Yes	Yes	Yes	Yes	Yes	Yes	Yes	Yes	Yes	Yes	Yes	5	High
Wang, H. et al.	2025	China	TNBC	Paclitaxel	Taxane	SLC7A11/xCT pathway	Yes	Yes	No	No	Yes	Yes	Yes	Yes	Yes	Yes	Yes	Yes	Yes	5	High
Tian, R. et al.	2025	China	Mixed	Paclitaxel	Taxane	GPX4 axis	Yes	Yes	Yes	Yes	Yes	Yes	Yes	Yes	Yes	Yes	Yes	Yes	Yes	5	High
Liu, X. et al.	2024	China	TNBC	Paclitaxel	Taxane	SLC7A11/xCT pathway	Yes	Yes	No	Yes	Yes	Yes	Yes	Yes	Yes	Yes	Yes	Yes	Yes	5	High
Li, H. et al.	2025	China	TNBC	Cisplatin	Platinum	Iron metabolism regulation	Yes	Yes	No	No	No	Yes	Yes	Yes	No	Yes	Yes	Yes	No	3	Moderate
Zeng, Y. et al.	2025	China	TNBC	Carboplatin	Platinum	GPX4 axis	Yes	Yes	Yes	Yes	Yes	Yes	Yes	Yes	Yes	Yes	Yes	Yes	Yes	5	High
# The studies are listed in the same order as in Table 1. Corresponding reference numbers (31–74) can be found in Table 1.
