# Supplementary material for: Ferroptosis in chemotherapy resistance and resensitization in breast cancer: a systematic review of preclinical evidence and translational implications
Source: Front Oncol. 2026 Jul 1;16:1854602. doi: 10.3389/fonc.2026.1854602 (PMC13368658; doi:10.3389/fonc.2026.1854602)
Supplement: Supplementary Table 2 — Key mechanistic findings of included studies. [file Table2.xlsx]

## Sheet: S2_key finding
Author	Year	Subtype	Chemo Drug	Ferroptosis Target	Resistance Model	Key Finding
Yu, X. et al.	2024	HER2-negative (mixed)	Adriamycin (Doxorubicin)	HIF1α / TFRC / Fe²⁺	Acquired (clinical TAC-resistant samples; natural resistant BT-549 cells)	TFRC and its transcription factor HIF1α are downregulated in ADR-resistant breast cancer. HIF1α directly activates TFRC transcription, increasing intracellular Fe²⁺ levels and inducing ferroptosis. Overexpression of HIF1α in resistant cells upregulates TFRC, elevates Fe²⁺ and MDA, reduces IC50 of ADR by ~7-fold, and reverses chemoresistance, an effect abolished by ferroptosis inhibitor Fer-1.
Sang, M. et al.	2019	Mixed (4T1, MCF-7, MDA-MB-231)	Paclitaxel, Adriamycin, Gemcitabine, Camptothecin (as comparators)	GPX4 / xCT / GSH / Fe²⁺ / LPO	EMT-induced therapy resistance (TGF-β1 stimulated 4T1 cells)	A multifunctional nano-device (CSO-SS-Cy7-Hex/SPION/Srfn) induces ferroptosis through GSH depletion, Fenton reaction, and photosensitizer-mediated LPO burst. While traditional chemotherapeutics fail in EMT-resistant cells, this ferroptosis strategy effectively kills therapy-resistant breast cancer cells with enhanced sensitivity, overcoming EMT-mediated chemoresistance.
Zhang, X. et al.	2025	Mixed (includes TNBC)	Paclitaxel	KHSRP / CISD1	Acquired (Paclitaxel-resistant MCF-7PR and MDA-MB-231PR cells)	The novel taxane SB-T-101141 overcomes Paclitaxel resistance in breast cancer by binding to KHSRP, which downregulates CISD1 expression, leading to iron homeostasis disruption and the induction of a non-canonical ferroptosis.
Chen, Y. et al.	2023	TNBC	Camptothecin	GPX4 / Ferrocene / RSL3	Intrinsic (4T1 cells)	A GSH-responsive self-assembly nano-prodrug (RSL3@CPT-SS-Fc-RGD) co-delivers CPT, ferrocene (Fe catalyst), and GPX4 inhibitor RSL3. In the tumor microenvironment, high GSH triggers disassembly and drug release. Ferrocene generates ·OH via Fenton reaction, while RSL3 inhibits GPX4 to promote lipid peroxidation accumulation, synergistically enhancing ferroptosis and overcoming chemotherapy resistan…
Liu, X. et al.	2026	TNBC	Doxorubicin	AMPKα2 / NCOA4 / FTH1	Acquired (Doxorubicin-resistant 231R and 1937R cells)	AMPKα2 is upregulated in DOX-resistant TNBC and phosphorylates NCOA4 at S151, promoting its CMA-mediated degradation. This suppresses ferritinophagy, increases FTH1 levels, reduces labile iron pool, and inhibits DOX-induced ferroptosis, thereby conferring chemoresistance. Targeting AMPKα2 resensitizes resistant cells to DOX.
Yang, X. et al.	2025	Mixed (MCF-7, MDA-MB-231)	Paclitaxel	GPX4 / CREB1 / ASCL1	Intrinsic	ASCL1 is upregulated in breast cancer and correlates with poor prognosis and reduced chemosensitivity. ASCL1 knockdown increases paclitaxel sensitivity in vitro and in vivo by activating ferroptosis, as evidenced by increased MDA and ROS levels, reduced GSH and GSH/GSSG ratio, and characteristic mitochondrial shrinkage. Mechanistically, ASCL1 binds to CREB1, promotes CREB1 phosphorylation and GPX…
Chen, S. et al.	2026	Mixed (includes TNBC 4T1 and luminal MCF-7/ADR)	Doxorubicin	Arachidonic acid (AA) / Lipid peroxidation	Acquired (MCF-7/ADR doxorubicin-resistant cells)	An arachidonic acid-functionalized micelle (DA/DOX) delivers doxorubicin to resistant breast cancer cells. The released AA induces lipid peroxidation, triggering ferroptosis, which synergizes with DOX-induced apoptosis. This "open-source throttling" strategy increases drug uptake, depletes ATP/GSH, inhibits P-gp efflux, and effectively overcomes doxorubicin resistance.
Peng, L. et al.	2025	TNBC	Cisplatin	CLEC3B / SLC39A8 / SLC39A14	Acquired (clinical relapsed TNBC samples; CLEC3B knockdown/rescue in sensitive cells)	CLEC3B is downregulated in relapsed TNBC and its overexpression enhances cisplatin sensitivity. Mechanistically, CLEC3B interacts with metal transporters SLC39A8 and SLC39A14 to induce ferroptosis (increased Fe²⁺ and MDA), thereby reversing chemoresistance. Inhibition of ferroptosis or knockdown of SLC39A8/14 abolishes this effect.
Zhang, K. et al.	2025	TNBC	Doxorubicin	ZFP64 / GCH1 / FTH1 (Histone lactylation)	Acquired (CAFs from DOX-resistant tissues co-cultured with TNBC cells; clinical resistant samples)	CAFs-derived lactate promotes histone lactylation and upregulates ZFP64 expression in TNBC cells. ZFP64 transcriptionally activates GCH1 and FTH1, which inhibit lipid peroxidation and consume intracellular Fe²⁺, respectively, leading to ferroptosis suppression and DOX resistance. Targeting ZFP64 reverses CAF-mediated resistance by restoring ferroptosis.
Yu, X. et al.	2024	Mixed (clinical IDC, MCF-7)	Adriamycin (Doxorubicin)	TFRC / Iron metabolism	Acquired (MCF-7/ADR)	TFRC is downregulated in ADR-resistant breast cancer tissues and cells. Upregulation of TFRC increases intracellular Fe²⁺ and MDA levels, activating ferroptosis via the exogenous iron-dependent pathway (independent of GPX4). TFRC overexpression combined with ADR treatment enhances ADR sensitivity, reduces IC50, and suppresses proliferation and invasion in resistant cells. The mechanism involves T…
He, Y. et al.	2025	TNBC	Cisplatin	DCTPP1 / FOXA1 / GPX4	Intrinsic (MDA-MB-231, HCC1937)	DCTPP1 is highly expressed in TNBC and associated with poor prognosis. DCTPP1 knockdown inhibits TNBC cell proliferation, migration, and tumor growth, while increasing cisplatin sensitivity. Mechanistically, DCTPP1 silencing elevates Fe²⁺, reduces GSH, increases MDA and ROS, and induces ferroptosis, which is reversed by ferrostatin-1. FOXA1 transcriptionally activates DCTPP1, and the FOXA1/DCTPP1…
Chatterjee, A. et al.	2024	TNBC	Cisplatin	TrxR1 / Gpx4	Acquired (Cisplatin-resistant 4T1 cells, CIS R-4T1)	The natural product sunshinamide overcomes cisplatin resistance in TNBC by dual targeting of TrxR1 (inducing ROS/ER stress/apoptosis) and Gpx4 (inducing lipid peroxidation/ferroptosis). It effectively kills cisplatin-resistant cells in vitro and inhibits resistant tumor growth in vivo, with efficacy dependent on both apoptotic and ferroptotic pathways.
Choi, H. et al.	2025	TNBC	Doxorubicin / Cisplatin	xCT (SLC7A11) / GSH	Acquired (HCC1806R, paclitaxel-resistant)	Dual inhibition of glutaminase (CB839) and xCT (Erastin/IKE) depletes cellular glutathione by blocking glutamate production and cystine import. This disrupts redox balance, increasing superoxide and lipid peroxidation. While dual inhibition alone does not directly kill cells, it potentiates doxorubicin and cisplatin to induce significantly higher apoptosis and ferroptosis in both chemosensitive a…
Shen, M. et al.	2024	Mixed (TNBC and ER+)	Doxorubicin	DNAJC12 / AKT / GPX4 / SLC7A11	Acquired (clinical non-pCR samples; DNAJC12 overexpression in sensitive cells)	DNAJC12 is highly expressed in chemoresistant BC and its overexpression confers DOX resistance. Mechanistically, DNAJC12 activates AKT via HSP70, upregulating GPX4 and SLC7A11, which suppresses DOX-induced ferroptosis and apoptosis. Inhibiting AKT or HSP70 reverses resistance, and combining ferroptosis and apoptosis inhibitors completely rescues DOX sensitivity.
Loftus, L.V. et al.	2025	Mixed (TNBC (MDA-MB-231) + PC3)	Cisplatin / Docetaxel	GPX4 / Labile iron / PCBP1	Acquired (post-chemotherapy surviving cells)	Chemotherapy-surviving cancer cells (PC3 and MDA-MB-231, 10 days post-cisplatin or docetaxel) accumulate high levels of labile iron due to relative loss of the iron chaperone PCBP1. Despite active NRF2 signaling, upregulated ferritin, and restored GSH ratio, labile iron is not sequestered, creating reliance on GPX4 for survival. GPX4 inhibition with ML210 induces ferroptosis, which is prevented b…
Perera, L. et al.	2025	Mixed (includes breast MCF-7/MXR)	Adriamycin (Doxorubicin), Topotecan	Erastin / RSL3 / iNOS / GPX4	Acquired (P-gp/ABCB1-expressing NCI/ADR-RES ovarian cells; BCRP/ABCG2-expressing MCF-7/MXR breast cancer cells)	Ferroptosis inducers Erastin and RSL3 overcome ABC transporter-mediated multidrug resistance. Erastin enhances Adriamycin and Topotecan uptake by inhibiting ATPase activity via iNOS/NO signaling, while RSL3 directly inhibits GPX4. Both compounds significantly sensitize P-gp and BCRP-expressing resistant cells to chemotherapy.
Zeng, W. et al.	2025	Mixed (includes HER2+, HR+)	Doxorubicin, Docetaxel, Cyclophosphamide	MBOAT1 / 4-HNE / Lipid peroxidation	Acquired (clinical chemoresistant samples; MMTV-PyMT mouse model)	In chemoresistant breast cancer, tumor-infiltrating neutrophils undergo ferroptosis due to MBOAT1 deficiency-induced phospholipid remodeling. Ferroptotic neutrophils suppress CD8+ T cell function via PGE2, IDO, and oxidized lipids, driving immunosuppression and chemoresistance. This process is sustained by a positive feedback loop with a distinct IL1β⁺CXCL3⁺ CD4+ T cell subset. Disrupting this cr…
Zheng, Y. et al.	2025	TNBC (4T1 model)	Paclitaxel	GPX4 / GSH / ROS / MDA	Acquired (Paclitaxel-resistant 4T1/PTX cells)	A mangiferin-based amphiphile (MMF) self-assembles with paclitaxel to form nanomedicine MP. MP reverses paclitaxel resistance by inducing ferroptosis (downregulating GPX4, depleting GSH, increasing ROS and MDA), deactivating CAFs via IL-6/STAT3 pathway inhibition, and achieving deep tumor penetration, effectively inhibiting resistant tumor growth.
Zhu, Z. et al.	2023	Mixed (Luminal and Basal)	Doxorubicin	GATA3 / CYB5R2 / Fe²⁺ / ROS	Acquired (clinical non-pCR samples; GATA3 overexpression in sensitive cells; GATA3 knockdown in resistant cells)	Luminal breast cancer exhibits DOX resistance due to high GATA3 expression. GATA3 transcriptionally represses CYB5R2, an oxidoreductase that catalyzes Fe³⁺ to Fe²⁺ reduction, thereby suppressing DOX-induced iron accumulation, ROS generation, lipid peroxidation, and subsequent ferroptosis/apoptosis. Targeting this axis restores chemosensitivity.
Gong, S. et al.	2026	Mixed (MCF-7/ADR luminal; 4T1 TNBC)	Doxorubicin	GSH / GPX4 / ROS	Acquired (MCF-7/ADM doxorubicin-resistant breast cancer cells)	A GSH-responsive MOF nanoinducer (HDA@MOF) co-delivers DOX and HIF-1α antisense oligonucleotide. It depletes GSH, downregulates GPX4, and generates ROS via PDT, inducing ferroptosis. This synergizes with HIF-1α knockdown to reduce P-gp expression and DOX efflux, reducing the IC50 of DOX by 147-fold in resistant cells and reversing chemoresistance.
Li, H. et al.	2022	TNBC (MDA-MB-231, HCC1937)	Cisplatin	HLF / GGT1 / GPX4	Intrinsic	TAM-derived TGF-β1 activates SMAD3 to transcriptionally upregulate HLF in TNBC cells. HLF transactivates GGT1, which increases GSH/GSSG ratio and GPX4 activity, thereby suppressing ferroptosis. HLF knockdown reduces proliferation, metastasis, and tumor growth while increasing cisplatin sensitivity; these effects are rescued by GGT1 overexpression or liproxstatin-1. Reciprocally, TNBC-derived IL-6…
Liang, Y. et al.	2023	Mixed (TNBC focus)	Doxorubicin	HSPB1 / ROS / MDA	Acquired (Doxorubicin-resistant MDA-MB-231/DOX cells)	HSPB1 is upregulated in chemoresistant breast cancer and its overexpression confers DOX resistance by inhibiting ferroptosis (reducing ROS and MDA accumulation). Mechanistically, HSPB1 binds IκBα, promoting its ubiquitination and degradation, which activates NF-κB signaling and downstream IL6 secretion. Knockdown of HSPB1 restores ferroptosis and DOX sensitivity in resistant cells.
Chaudhary, N. et al.	2025	TNBC (Basal-Like, MSL, LAR)	Paclitaxel, Doxorubicin, Cisplatin, 5-FU, Cyclophosphamide	GPX4 / FSP1 / Lipid peroxidation	Acquired (drug-tolerant persister cells, DTPs, generated by high-dose chemotherapy)	Chemotherapy-induced drug-tolerant persister (DTP) cells in TNBC exhibit low GPX4 expression, which drives an EMT phenotype and confers susceptibility to ferroptosis inducers. However, these cells adaptively upregulate FSP1 to survive. Combined inhibition of GPX4 and FSP1 synergistically induces ferroptosis, selectively eradicates proliferative DTPs, and resensitizes them to chemotherapy.
Duan, W. et al.	2024	Mixed (MCF-7, MDA-MB-231)	Paclitaxel	Keap1 / Nrf2 / SLC7A11 / GPX4	Intrinsic	miR-141-3p directly targets Keap1 to activate Nrf2/SLC7A11/GPX4 axis, suppressing ferroptosis. miR-141-3p overexpression promotes paclitaxel resistance, while its inhibition reverses resistance by reducing GSH/GSSG ratio and increasing MDA and ferroptosis. In vivo, miR-141-3p inhibition sensitizes tumors to paclitaxel.
Hao, T. et al.	2025	Mixed (MCF-7, MCF-7/DOX)	Doxorubicin	GPX4 / GSH / ROS / Lipid peroxidation	Acquired (MCF-7/DOX doxorubicin-resistant cells)	A mitochondria-targeted microneedle system (HDT-Z@MNs) delivers DOX-TPP to mitochondria of resistant cells. This triggers ROS overproduction, GSH depletion, GPX4 inactivation, and lipid peroxidation, inducing ferroptosis synergistically with apoptosis. The system effectively overcomes DOX resistance in vitro and in vivo, with dual inhibition of ferroptosis and apoptosis completely reversing cell …
Huang, L. et al.	2025	TNBC	Doxorubicin	ZC3H13 / KCNQ1OT1 / TRABD / ACSL4 / GPX4 / FTH1	Acquired (Doxorubicin-resistant MDA-MB-231/ADR and MDA-MB-468/ADR cells)	ZC3H13 is downregulated in DOX-resistant TNBC. Its overexpression promotes m6A modification of KCNQ1OT1, reducing its stability via YTHDF2. This inhibits KCNQ1OT1-mediated recruitment of MLL4 to the TRABD promoter, suppressing TRABD expression, inducing ferroptosis (increased Fe²⁺/ROS, decreased GSH/GPX4), and reversing DOX resistance in vitro and in vivo.
Zhang, C. et al.	2025	Luminal (MCF-7/ADR)	Doxorubicin	AKR1B1 / STAT3 / SLC7A11 / GSH / ROS / Fe²⁺ / LPO	Acquired (MCF-7/ADR doxorubicin-resistant cells)	The aldose reductase inhibitor 5a reverses DOX resistance in MCF-7/ADR cells via a dual mechanism: (1) inhibiting AKR1B1 to suppress STAT3 phosphorylation and SLC7A11 expression, depleting GSH, increasing ROS/Fe²⁺/lipid peroxidation, and inducing ferroptosis; (2) inhibiting ABCB1 to increase intracellular DOX accumulation. The ferroptosis-mediated effect is blocked by NAC.
Cao, G. et al.	2026	TNBC (MDA-MB-231, MDA-MB-231/CDDP)	Cisplatin	xCT / GPX4 / GSH / Lipid ROS	Acquired (MDA-MB-231/CDDP cisplatin-resistant cells)	A novel platinum(IV) complex (14) overcomes cisplatin resistance in TNBC by simultaneously inducing apoptosis and ferroptosis. It releases oxaliplatin and a sulfasalazine derivative upon activation, which inhibits the xCT/GPX4 axis, leading to GSH depletion, lipid ROS accumulation, and mitochondrial ferroptotic morphology. The cytotoxic effect is reversed by the ferroptosis inhibitor Fer-1.
Duan, W. et al.	2025	Mixed (MCF-7, MDA-MB-231)	Paclitaxel	SLC7A11 / GPX4 / AKT/mTOR	Intrinsic	CAF-derived NRG1 activates AKT/mTOR signaling in breast cancer cells, upregulating SLC7A11 and GPX4 expression. This suppresses ferroptosis, as evidenced by reduced MDA, increased GSH/GSSG ratio, preserved mitochondrial membrane potential, and rescued cell death from Erastin. NRG1 knockdown in CAFs abolishes these effects. Conversely, cancer cell-derived PDGFC activates fibroblasts and promotes N…
Lin, C. et al.	2025	TNBC (4T1), MCF-7/Taxol	Paclitaxel	GPX4 / GSH / LPO	Acquired (MCF-7/Taxol paclitaxel-resistant human breast cancer cells)	A peptide-based nanoassembly (PTX@CPG) co-delivering paclitaxel and the photosensitizer Ce6 overcomes paclitaxel resistance in breast cancer. Upon MMP-2-triggered shape transformation from nanoparticles to nanofibers, the system enhances tumor retention and cellular uptake. Under laser irradiation, Ce6 generates abundant ROS, which synergizes with PTX to deplete GSH, downregulate GPX4, and accumu…
Yang, Y. et al.	2022	Luminal (MCF-7), TNBC (MDA-MB-231), MCF-7-Adr	Paclitaxel, Adriamycin	IRP2 / TfR1 / Ferritin / Lipid ROS	Acquired (MCF-7-Adr adriamycin-resistant cells)	Phenazine derivatives (CPUL119, CPUL129, CPUL149) attenuate breast cancer stemness by triggering ferroptosis. They bind iron and sequester it in lysosomes, dysregulating iron homeostasis (↑IRP2/TfR1, ↓ferritin) and increasing lipid ROS. This suppresses stemness markers, migration, and chemoresistance to paclitaxel and adriamycin. Effects are reversed by ferrostatin-1 and NAC.
Maimon, A. et al.	2025	TNBC (MDA-MB-468, BT549, Hs578T, HCC70, HCC1937, HCC38, 4T1)	Doxorubicin	GPX4 / FTH / SCD1 / Lipid ROS	Acquired (analysis of chemoresistant TNBC patients; PNKP targeting sensitizes resistant cells to doxorubicin)	PNKP targeting induces ferroptosis in TNBC via STING-mediated autophagy and STAT3 inhibition, increasing labile iron pool, ROS, and lipid peroxidation while decreasing GPX4, FTH, and SCD1. PNKP knockdown synergizes with doxorubicin in vitro, in 3D spheroids, patient-derived organoids, and xenografts, with effects reversed by ferrostatin-1 and iron chelators.
Yuan, J. et al.	2025	TNBC (MDA-MB-231, MDA-MB-468)	Paclitaxel	GPX4 / NF-κB	Intrinsic	RSL3 combined with paclitaxel synergistically inhibits TNBC cell viability, proliferation, migration, and invasion. The combination induces ferroptosis, evidenced by increased Fe²⁺, lipid ROS, and MDA, which is reversed by ferrostatin-1, liproxstatin-1, and DFO. Transcriptomics reveals activation of NF-κB signaling and upregulation of cytokines (CXCL2, CXCL8, IL-6, IL-1β). NF-κB inhibitor BAY11-7…
Li, M. et al.	2025	Mixed (SKBR3, MCF7)	Doxorubicin	GPX4	Intrinsic	RSL3 synergizes with doxorubicin to inhibit breast cancer cell viability and proliferation. RSL3 induces ferroptosis-dependent ROS accumulation, which suppresses glycolysis. Ferroptosis inhibitors (Liproxstatin-1, DFO) and ROS scavenger (NAC) reverse these effects, while GPX4 overexpression alters synergy. The RSL3/doxorubicin combination suppresses tumor growth in vivo without significant toxici…
Song, X. et al.	2024	TNBC (MDA-MB-157, MDA-MB-468, MDA-MB-468/DDP)	Cisplatin	SLC7A11 / ACSL4 / GCH1 / ROS / MDA / GSH	Acquired (MDA-MB-468/DDP cisplatin-resistant cells)	SRSF1 inhibits ferroptosis and reduces cisplatin sensitivity in TNBC via the circSEPT9/GCH1 axis. SRSF1 binds to and upregulates circSEPT9, which blocks GCH1 ubiquitination, increasing GCH1 protein levels. This suppresses ferroptosis (↓Fe²⁺/ROS/MDA/ACSL4, ↑GSH/SLC7A11) and increases cisplatin IC50. SRSF1 knockdown sensitizes both parental and resistant cells to cisplatin, an effect reversed by fe…
Wang, J. et al.	2025	TNBC (MDA-MB-231, HCC1806, etc.)	Paclitaxel	GPX4 / FTH1 / CD24	Intrinsic	CD24 is highly expressed and N-glycosylated in TNBC. Inhibition of CD24 N-glycosylation (via PNGase F, TM, or CD24-2NQ mutation) enhances paclitaxel sensitivity. Mechanistically, non-glycosylated CD24 activates ferroptosis, as evidenced by increased MDA, Fe²⁺, GSH depletion, and mitochondrial shrinkage, which is reversed by ferrostatin-1/liproxstatin-1. STT3 mediates CD24 N-glycosylation; STT3 kn…
Kuo, H. et al.	2025	TNBC (MDA-MB-231-derived)	Paclitaxel	SLC7A11 / GPX4	Acquired (T50R)	Paclitaxel-resistant T50R cells (MDA-MB-231-derived) require paclitaxel for proliferation. Without drug, they show enhanced microtubule instability, spindle abnormalities, and ER stress, leading to ferroptosis (increased MDA, Fe²⁺, decreased GSH/GSSG ratio, downregulated SLC7A11/GPX4). Ferroptosis inhibitors liproxstatin/ferrostatin rescue cell death. SYK is overexpressed in T50R cells; SYK inhib…
Ye, L. et al.	2025	TNBC (4T1, CSCs-enriched mammospheres)	Doxorubicin	GPX4 / FSP1 / ACSL4 / GSH / LPO / Fe²⁺	Acquired (CSCs with P-gp overexpression and drug efflux function)	A multifunctional nanoplatform (Fe/CDP) co-delivering pravastatin and doxorubicin overcomes TNBC resistance by targeting cancer stem-like cells via cholesterol modulation. Pravastatin inhibits the mevalonate pathway, depleting membrane cholesterol, restoring fluidity, disrupting P-gp function, and downregulating ALDH1, enhancing doxorubicin sensitivity. Cholesterol depletion also facilitates lipi…
Zhu, H. et al.	2024	TNBC (MDA-MB-231, MDA-MB-468, MDA-MB-231-R, MDA-MB-468-R)	Doxorubicin	SLC7A11 / GSH / MDA / Fe²⁺ / Lipid ROS	Acquired (MDA-MB-231-R, MDA-MB-468-R doxorubicin-resistant cells; clinical resistant tissues)	MAGEA6 silencing enhances doxorubicin sensitivity in TNBC by activating autophagy and ferroptosis. MAGEA6 promotes AMPKα1 ubiquitination and degradation, suppressing AMPK signaling. MAGEA6 knockdown stabilizes AMPKα1, activates AMPK, and downregulates SLC7A11, leading to GSH depletion, lipid ROS accumulation, and ferroptosis. Effects are reversed by AMPK inhibitor and liproxstatin-1.
Wang, H. et al.	2025	TNBC (MDA-MB-231, SUM159PT, MDA-MB-231/Pac, SUM159PT/Pac)	Paclitaxel	GSTP1 / GSH / MDA / 4-HNE / Fe²⁺ / Lipid ROS	Acquired (MDA-MB-231/Pac, SUM159PT/Pac paclitaxel-resistant cells; clinical resistant tissues)	miR-325-3p is downregulated in paclitaxel-resistant TNBC and directly targets GSTP1. miR-325-3p overexpression restores paclitaxel sensitivity by inducing ferroptosis, evidenced by GSH depletion, lipid peroxidation, and iron accumulation. GSTP1 restoration reverses these effects, confirming the miR-325-3p/GSTP1 axis as a critical regulator of paclitaxel resistance via ferroptosis modulation.
Tian, R. et al.	2025	HER2+, Luminal A/B, TNBC (MDA-MB-231, JIMT-1, Hs578T, MDA-MB-468)	Paclitaxel, Doxorubicin	SLC7A11 / GPX4 / TfR1 / FTH1 / GSH / MDA / Fe²⁺ / Lipid ROS	Acquired (JIMT-1 trastuzumab-resistant cells; PRSS3 expression correlates with chemosensitivity)	PRSS3 promotes malignancy and chemoresistance via the PAR2-ERK1/2 axis by suppressing ferroptosis. PRSS3 knockdown induces ferroptosis through SLC7A11/GPX4 downregulation, TfR1 upregulation, FTH1 downregulation, GSH depletion, lipid peroxidation, and iron accumulation, sensitizing cells to paclitaxel and doxorubicin. Effects are reversed by PAR2 agonist and TfR1 inhibitor.
Liu, X. et al.	2024	TNBC (MDA-MB-231, SUM159)	Paclitaxel	SLC7A11 / OTUD5	Intrinsic	OTUD5 is upregulated in TNBC and correlates with poor prognosis. OTUD5 knockdown inhibits TNBC proliferation and tumor growth while increasing paclitaxel sensitivity. Mechanistically, OTUD5 interacts with SLC7A11 and removes K48-linked polyubiquitin chains at K30/K37/K41/K43 sites, stabilizing SLC7A11. OTUD5 depletion promotes ferroptosis (increased lipid peroxidation, Fe²⁺, GSH depletion), which…
Li, H. et al.	2025	TNBC (MDA-MB-231, MDA-MB-436, BT549, MDA-MB-231/CDDP)	Cisplatin	Lipid ROS / MDA / GSH / Fe²⁺	Acquired (MDA-MB-231/CDDP cisplatin-resistant cells; 6-month continuous exposure)	UCHL1 is upregulated in cisplatin-resistant TNBC cells and promotes resistance by suppressing ferroptosis. UCHL1 knockdown induces ferroptosis (↑lipid ROS/MDA/Fe²⁺, ↓GSH), reduces IC50, inhibits colony formation, and increases apoptosis in resistant cells. Ferrostatin-1 reverses these effects, confirming UCHL1 drives cisplatin resistance via ferroptosis inhibition.
Zeng, Y. et al.	2025	TNBC (MDA-MB-231, BT-549)	Carboplatin	FDFT1 / GPX4 / SLC7A11 / ACSL4	Intrinsic	THEM6 is downregulated in non-responders to carboplatin/paclitaxel neoadjuvant chemotherapy, and high THEM6 expression correlates with improved survival. THEM6 overexpression enhances carboplatin sensitivity (reduced IC50, colony formation, tumor growth) without affecting paclitaxel sensitivity. THEM6 induces ferroptosis (increased Fe²⁺, MDA, ROS; mitochondrial shrinkage; decreased GPX4/SLC7A11; …
# The studies are listed in the same order as in Table 1. The reference numbers (31–74) in the “Study” column correspond to the citation numbers in the main text and Table 1.
