# Supplementary material for: Ferroptosis in chemotherapy resistance and resensitization in breast cancer: a systematic review of preclinical evidence and translational implications
Source: Front Oncol. 2026 Jul 1;16:1854602. doi: 10.3389/fonc.2026.1854602 (PMC13368658; doi:10.3389/fonc.2026.1854602)
Supplement: Supplementary Table 3 — SYRCLE risk of bias assessment for in vivo studies. [file Table3.xlsx]

## Sheet: S3_SYRCLE
SYRCLE Risk of Bias Assessment for In Vivo Studies
Study	Randomization (0-1)	Baseline Characteristics (0-1)	Allocation Concealment (0-1)	Blinding (0-1)	Data Integrity (0-1)	Appropriate Control Group (0-1)	Statistical Methods (0-1)	Outcome Consistency (0-1)	Total Score (0-8)	Overall Risk of Bias
Yu, X. et al.	N/A (in vitro only)	N/A	N/A	N/A	N/A	N/A	N/A	N/A	N/A	N/A
Sang, M. et al.	1	1	0	0	1	1	1	1	6/8	Moderate
Zhang, X. et al.	1	1	0	0	1	1	1	1	6/8	Moderate
Chen, Y. et al.	0	1	0	0	1	1	1	1	5/8	Moderate
Liu, X. et al.	1	1	0	0	1	1	1	1	6/8	Moderate
Yang, X. et al.	1	1	0	0	1	1	1	1	6/8	Moderate
Chen, S. et al.	1	1	0	0	1	1	1	1	6/8	Moderate
Peng, L. et al.	N/A (in vitro only)	N/A	N/A	N/A	N/A	N/A	N/A	N/A	N/A	N/A
Zhang, K. et al.	1	1	0	0	1	1	1	1	6/8	Moderate
Yu, X. et al.	N/A (in vitro only)	N/A	N/A	N/A	N/A	N/A	N/A	N/A	N/A	N/A
He, Y. et al.	1	1	0	0	1	1	1	1	6/8	Moderate
Chatterjee, A. et al.	1	1	0	0	1	1	1	1	6/8	Moderate
Choi, H. et al.	1	1	0	0	1	1	1	1	6/8	Moderate
Shen, M. et al.	1	1	0	0	1	1	1	1	6/8	Moderate
Loftus, L.V. et al.	N/A (in vitro only)	N/A	N/A	N/A	N/A	N/A	N/A	N/A	N/A	N/A
Perera, L. et al.	N/A (in vitro only)	N/A	N/A	N/A	N/A	N/A	N/A	N/A	N/A	N/A
Zeng, W. et al.	1	1	0	0	1	1	1	1	6/8	Moderate
Zheng, Y. et al.	1	1	0	0	1	1	1	1	6/8	Moderate
Zhu, Z. et al.	1	1	0	0	1	1	1	1	6/8	Moderate
Gong, S. et al.	1	1	0	0	1	1	1	1	6/8	Moderate
Li, H. et al.	1	1	0	0	1	1	1	1	6/8	Moderate
Liang, Y. et al.	1	1	0	0	1	1	1	1	6/8	Moderate
Chaudhary, N. et al.	0	1	0	0	1	1	1	1	5/8	Moderate
Duan, W. et al. (2024)	1	1	0	0	1	1	1	1	6/8	Moderate
Hao, T. et al.	1	1	0	0	1	1	1	1	6/8	Moderate
Huang, L. et al.	0	1	0	0	1	1	1	1	5/8	Moderate
Zhang, C. et al.	N/A (in vitro only)	N/A	N/A	N/A	N/A	N/A	N/A	N/A	N/A	N/A
Cao, G. et al.	1	1	0	0	1	1	1	1	6/8	Moderate
Duan, W. et al. (2025)	0	0	0	0	1	1	1	1	4/8	Moderate
Lin, C. et al.	1	1	0	0	1	1	1	1	6/8	Moderate
Yang, Y. et al.	0	1	0	0	1	1	1	1	5/8	Moderate
Maimon, A. et al.	1	1	0	0	1	1	1	1	6/8	Moderate
Yuan, J. et al.	1	1	0	0	1	1	1	1	6/8	Moderate
Li, M. et al.	1	1	0	0	1	1	1	1	6/8	Moderate
Song, X. et al.	N/A (in vitro only)	N/A	N/A	N/A	N/A	N/A	N/A	N/A	N/A	N/A
Wang, J. et al.	1	1	0	0	1	1	1	1	6/8	Moderate
Kuo, H. et al.	N/A (in vitro only)	NA	NA	NA	NA	NA	NA	NA	NA	NA
Ye, L. et al.	1	1	0	0	1	1	1	1	6/8	Moderate
Zhu, H. et al.	1	1	0	0	1	1	1	1	6/8	Moderate
Wang, H. et al.	1	1	0	0	1	1	1	1	6/8	Moderate
Tian, R. et al.	1	1	0	0	1	1	1	1	6/8	Moderate
Liu, X. et al.	1	1	0	0	1	1	1	1	6/8	Moderate
Li, H. et al.	N/A (in vitro only)	N/A	N/A	N/A	N/A	N/A	N/A	N/A	N/A	N/A
Zeng, Y. et al.	1	1	0	0	1	1	1	1	6/8	Moderate
# The studies are listed in the same order as in Table 1. Corresponding reference numbers (31–74) can be found in Table 1.
