# Supplementary material for: Ferroptosis in chemotherapy resistance and resensitization in breast cancer: a systematic review of preclinical evidence and translational implications
Source: Front Oncol. 2026 Jul 1;16:1854602. doi: 10.3389/fonc.2026.1854602 (PMC13368658; doi:10.3389/fonc.2026.1854602)
Supplement: Supplementary Table 4 — Quality assessment for in vitro studies (adapted from OHAT framework). [file Table4.xlsx]

## Sheet: S4_OHAT
Quality Assessment for In Vitro Studies (adapted from OHAT framework)
Study	Intervention Measurement (0-1)	Outcome Measurement (0-1)	Statistical Analysis (0-1)	Control Group Setup (0-1)	Data Integrity (0-1)	Selection Bias (0-1)	Outcome Consistency (0-1)	Total Score (0-7)	Overall Risk of Bias
Yu, X. et al.	1	1	1	1	1	0	1	6/7	Low
Sang, M. et al.	1	1	1	1	1	0	1	6/7	Low
Zhang, X. et al.	1	1	1	1	1	1	1	7/7	Low
Chen, Y. et al.	1	1	1	1	1	1	1	7/7	Low
Liu, X. et al.	1	1	1	1	1	1	1	7/7	Low
Yang, X. et al.	1	1	1	1	1	1	1	7/7	Low
Chen, S. et al.	1	1	1	1	1	1	1	7/7	Low
Peng, L. et al.	1	1	1	1	1	1	1	7/7	Low
Zhang, K. et al.	1	1	1	1	1	1	1	7/7	Low
Yu, X. et al.	1	1	1	1	1	1	1	7/7	Low
He, Y. et al.	1	1	1	1	1	1	1	7/7	Low
Chatterjee, A. et al.	1	1	1	1	1	1	1	7/7	Low
Choi, H. et al.	1	1	1	1	1	1	1	7/7	Low
Shen, M. et al.	1	1	1	1	1	1	1	7/7	Low
Loftus, L.V. et al.	1	1	1	1	1	1	1	7/7	Low
Perera, L. et al.	1	1	1	1	1	1	1	7/7	Low
Zeng, W. et al.	1	1	1	1	1	1	1	7/7	Low
Zheng, Y. et al.	1	1	1	1	1	1	1	7/7	Low
Zhu, Z. et al.	1	1	1	1	1	1	1	7/7	Low
Gong, S. et al.	1	1	1	1	1	1	1	7/7	Low
Li, H. et al.	1	1	1	1	1	1	1	7/7	Low
Liang, Y. et al.	1	1	1	1	1	1	1	7/7	Low
Chaudhary, N. et al.	1	1	1	1	1	1	1	7/7	Low
Duan, W. et al. (2024)	1	1	1	1	1	1	1	7/7	Low
Hao, T. et al.	1	1	1	1	1	1	1	7/7	Low
Huang, L. et al.	1	1	1	1	1	1	1	7/7	Low
Zhang, C. et al.	1	1	1	1	1	1	1	7/7	Low
Cao, G. et al.	1	1	1	1	1	1	1	7/7	Low
Duan, W. et al. (2025)	1	1	1	1	1	1	1	7/7	Low
Lin, C. et al.	1	1	1	1	1	1	1	7/7	Low
Yang, Y. et al.	1	1	1	1	1	1	1	7/7	Low
Maimon, A. et al.	1	1	1	1	1	1	1	7/7	Low
Yuan, J. et al.	1	1	1	1	1	1	1	7/7	Low
Li, M. et al.	1	1	1	1	1	1	1	7/7	Low
Song, X. et al.	1	1	1	1	1	1	1	7/7	Low
Wang, J. et al.	1	1	1	1	1	1	1	7/7	Low
Kuo, H. et al.	1	1	1	1	1	1	1	7/7	Low
Ye, L. et al.	1	1	1	1	1	1	1	7/7	Low
Zhu, H. et al.	1	1	1	1	1	1	1	7/7	Low
Wang, H. et al.	1	1	1	1	1	1	1	7/7	Low
Tian, R. et al.	1	1	1	1	1	1	1	7/7	Low
Liu, X. et al.	1	1	1	1	1	1	1	7/7	Low
Li, H. et al.	1	1	1	1	1	1	1	7/7	Low
Zeng, Y. et al.	1	1	1	1	1	1	1	7/7	Low
# The studies are listed in the same order as in Table 1. Corresponding reference numbers (31–74) can be found in Table 1.
