# Supplementary material for: Ferroptosis in chemotherapy resistance and resensitization in breast cancer: a systematic review of preclinical evidence and translational implications
Source: Front Oncol. 2026 Jul 1;16:1854602. doi: 10.3389/fonc.2026.1854602 (PMC13368658; doi:10.3389/fonc.2026.1854602)
Supplement: Supplementary Table 5 — Summary of methodological characteristics across included studies. [file Table5.xlsx]

## Sheet: S5_methodological characteristi
Characteristic	Count	Percentage (%)
In vivo Validation	35	79.5
Rescue Experiment	39	88.6
Acquired Resistance Model	41	93.2
High Robustness	31	70.5
Moderate Robustness	13	29.5
Limited Robustness	0	0
*Note: Robustness score was calculated based on five indicators: lipid peroxidation measurement, iron assessment, rescue experiment, in vivo validation, and statistical methods. Studies scoring ≥4 were classified as High Robustness, 2-3 as Moderate Robustness, and ≤1 as Limited Robustness.
